# Supplementary material for: Hexahydrocurcumin mitigates angiotensin II-induced proliferation, migration, and inflammation in vascular smooth muscle cells
Source: EXCLI J. 2023 Jun 5;22:466–81. doi: 10.17179/excli2023-6124 (PMC10391613; doi:10.17179/excli2023-6124)
Supplement: Supplementary data [file EXCLI-22-466-s-001.xlsx]

## Sheet: Figure 2
Raw data to Figure 2: Effects of HHC on Ang II-induced VSMCs proliferation. (a) HHC attenuated Ang II-induced proliferation of VSMCs a in dose-dependent manner, as investigated by MTT assay; (b-c) The quantitative results of the expression of cyclin D1 and p21 protein, as detected by western blot analysis
Figure 2a	Cell proliferation (% of control)								Figure 2b	Cyclin D1/β-actin (% of control)
			Ang II (10 uM)										Ang II (10 uM)
	Groups	Control	Ang II	HHC5	HHC10	HHC20	HHC40			Groups	Control	Ang II	HHC10	HHC20	HHC40
	N1	100	142.35	141.6	138.19	137.29	122.49			N1	100	128.889	94.3908	70.0151	54.0273
	N2	100	144.012	110.317	105.844	116.558	104.546			N2	100	153.95	150.723	127.129	113.855
	N3	100	144.864	108.386	84.91	108.038	84.3877			N3	100	175.185	138.036	115.557	113.008
	N4	100	148.18	119.07	120.52	108.64	119.022			N4	100	146.905	132.128	121.661	88.6118
	N5	100	159.615	167.368	153.365	133.113	147.837			N5	100	141.452	101.095	107.829	112.822
	N6	100	160.452	129.034	129.829	132.152	120.905			N6	100	158.297	94.298	103.257	86.2074
	Average	100	149.912	129.296	122.11	122.632	116.531			Average	100	150.78	118.445	107.575	94.7554
	SEM	0	3.29515	9.13397	9.90957	5.35715	8.59791			SEM	0	6.43792	10.1252	8.31454	9.65051
	SD	0	8.07143	22.3736	24.2734	13.1223	21.0605			SD	0	15.7696	24.8016	20.3664	23.6388
									Figure 2c	p21/β-actin (% of control)
													Ang II (10 uM)
										Groups	Control	Ang II	HHC10	HHC20	HHC40
										N1	100	62.4722	96.7012	120.482	112.641
										N2	100	19.1003	73.0382	45.914	83.0718
										N3	100	27.3672	39.9683	63.8322	52.8152
										N4	100	39.3855	48.052	40.2227	72.6408
										N5	100	23.1612	42.7361	103.956	109.218
										N6	100	54.0845	41.5569	75.1794	82.9365
										Average	100	37.5952	57.0088	74.9309	85.5538
										SEM	0	7.18559	9.3906	13.022	9.21097
										SD	0	17.601	23.0022	31.8973	22.5622
Abbreviations: Ang II, Angiotensin II; HHC, Hexahydrocurcumin; SEM, standard error of mean; SD, standard deviation

## Sheet: Figure 3
Raw data to Figure 3: Effects of HHC on Ang II-induced VSMCs migration. (b) gap distance as measured by ImageJ software. (d) The number of migrate cells was counted and analyzed statistically.
Figure 3b	Gab distance (%)						Figure 3d	Number of Cell migration
			Ang II (10 uM)							Ang II (10 uM)
	Groups	Control	Ang II	HHC10	HHC20	HHC40		Groups	Control	Ang II	HHC10	HHC20	HHC40
	N1	94.9144	44.8861	56.0219	72.5037	65.9874		N1	30	95	78.67	36	35.67
	N2	87.1962	39.3773	48.7879	69.607	75.0577		N2	29.67	67.33	83	49.33	42.5
	N3	92.4685	57.7015	83.7213	91.1351	86.6076		N3	33.33	86.33	44.33	49.67	33
	N4	89.6443	67.4766	64.5131	61.3975	73.5713		N4	42	95.5	57	58	51.67
	N5	63.248	46.1656	52.3738	62.14	93.3201		N5	42	99	55.5	51	44
	N6	89.5169	37.8702	49.5638	97.4113	68.2123		N6	33.5	59.33	72	40.33	28.33
	Average	86.1647	48.9129	59.1636	75.6991	77.1261		Average	35.0833	83.7483	65.0833	47.3883	39.195
	SEM	4.71126	4.68502	5.43899	6.179	4.36878		SEM	2.28332	6.75721	6.168	3.23595	3.45682
	SD	11.5402	11.4759	13.3228	15.1354	10.7013		SD	5.59296	16.5517	15.1084	7.92644	8.46745
Abbreviations: Ang II, Angiotensin II; HHC, Hexahydrocurcumin; SEM, standard error of mean; SD, standard deviation

## Sheet: Figure 4
Raw data to Figure 4: Effects of HHC on Ang II-induced ROS production and expression of NADPH oxidase in VSMCs. (a) ROS production was investigated by DCFH-DA assay. (b-c) The quantitative results of the expression of NOX1 and NOX4 protein, as investigated by western blot analysis.
Figure 4a	ROS production (% of control)							Figure 4b	NOX1/β-actin (% of control)
				Ang II (10 uM)							Ang II (10 uM)
	Groups	Control	Ang II	HHC10	HHC20	HHC40			Groups	Control	Ang II	HHC10	HHC20	HHC40
	N1	100	175	159.375	132.812	134.375			N1	100	438.271	381.134	228.233	260.041
	N2	100	145	106	96	86			N2	100	223.061	138.111	65.9132	46.9345
	N3	100	164.103	103.846	97.4359	92.3077			N3	100	449.48	160.944	189.027	193.222
	N4	100	143.158	136.491	127.368	147.368			N4	100	200.058	174.231	181.171	145.796
	N5	100	140.87	118.261	87.8261	95.942			N5	100	186.932	119.977	92.1684	125.065
	N6	100	134.091	119.264	119.913	116.234			N6	100	192.382	194.871	159.754	103.926
	Average	100	150.37	123.873	110.226	112.038			Average	100	281.697	194.878	152.711	145.831
	SEM	0	6.40661	8.54959	7.67155	10.1507			SEM	0	51.5516	38.7736	25.2199	30.1428
	SD	0	15.6929	20.9421	18.7914	24.8641			SD	0	126.275	94.9756	61.7758	73.8345
								Figure 4c	NOX4/β-actin (% of control)
											Ang II (10 uM)
									Groups	Control	Ang II	HHC10	HHC20	HHC40
									N1	100	138.421	73.2688	76.5297	75.3274
									N2	100	152.395	140.292	77.7456	49.6146
									N3	100	194.906	232.578	189.424	147.213
									N4	100	184.721	53.5191	68.0459	61.0152
									N5	100	247.136	151.968	86.0759	99.7525
									N6	100	166.443	145.433	131.007	67.7569
									Average	100	180.67	132.843	104.805	83.4466
									SEM	0	15.7308	26.0565	19.2186	14.482
									SD	0	38.5324	63.8251	47.0759	35.4736
Abbreviations: Ang II, Angiotensin II; HHC, Hexahydrocurcumin; SEM, standard error of mean; SD, standard deviation; ROS, reactive oxygen species

## Sheet: Figure 5
Raw data to Figure 5: Effects of HHC on Ang II-induced inflammation in VSMCs. Cells were pretreated with HHC for 2 h before incubation in the presence or absence of Ang II for 24 h. (b) The quantitative results of the expression of NF-кB p65 in cytosol and nucleus in each group, as investigated by western blot analysis. (d-f) The quantitative results of TNF-a, IL-6 and MMP9 protein expression, as…
Figure 5b	Cytosolic NF-kB p65/β-actin (% of control)							Figure 5d	TNF-α/β-actin (% of control)
			Ang II (10 uM)								Ang II (10 uM)
	Groups	Control	Ang II	HHC10	HHC20	HHC40			Groups	Control	Ang II	HHC10	HHC20	HHC40
	N1	100	53.369	67.1887	74.9586	80.452			N1	100	173.968	86.7356	96.8647	54.1486
	N2	100	76.792	78.9465	91.7782	99.2026			N2	100	318.168	257.206	100.317	110.692
	N3	100	74.5093	58.3186	80.7486	84.041			N3	100	266.721	123.125	111.699	80.3435
	N4	100	30.7895	111.909	88.671	76.8174			N4	100	146.158	86.2904	65.9695	42.5256
	N5	100	58.5162	89.3736	102.463	106.723			N5	100	260.71	356.98	158.332	126.434
	N6	100	59.6828	44.2054	105.978	94.8264			N6	100	185.059	221.716	113.288	149.679
	Average	100	58.9431	74.9903	90.7662	90.3437			Average	100	225.13	188.676	107.745	93.9705
	SEM	0	6.79539	9.78443	4.9121	4.7867			SEM	0	27.1488	44.4544	12.2803	17.1804
	SD	0	16.6452	23.9669	12.0321	11.725			SD	0	66.5006	108.891	30.0804	42.0833
Figure 5b	Nuclear NF-kB p65/Lamin B (% of control)							Figure 5e	IL-6/β-actin (% of control)
			Ang II (10 uM)								Ang II (10 uM)
	Groups	Control	Ang II	HHC10	HHC20	HHC40			Groups	Control	Ang II	HHC10	HHC20	HHC40
	N1	100	188.127	192.541	157.986	64.0476			N1	100	239.012	243.964	172.281	113.051
	N2	100	196.344	166.654	146.653	174.72			N2	100	130.737	85.7288	98.428	86.1222
	N3	100	147.364	68.5043	98.9518	66.9599			N3	100	133.417	85.5716	100.63	55.3379
	N4	100	148.565	141.571	110.864	87.1499			N4	100	133.259	83.6786	123.577	31.1787
	N5	100	281.206	183.12	144.546	127.651			N5	100	204.208	116.443	64.1734	96.0444
	N6	100	135.961	135.499	80.2724	37.7346			N6	100	152.275	71.3875	73.3971	64.101
	Average	100	182.928	147.981	123.212	93.0437			Average	100	165.485	114.462	105.415	74.3058
	SEM	0	21.9977	18.3325	12.6474	20.399			SEM	0	18.5783	26.607	15.9151	12.1618
	SD	0	53.8832	44.9054	30.9797	49.9672			SD	0	45.5072	65.1736	38.9838	29.7901
								Figure 5f	MMP9/β-actin (% of control)
											Ang II (10 uM)
									Groups	Control	Ang II	HHC10	HHC20	HHC40
									N1	100	302.548	208.929	76.1433	106.514
									N2	100	125.415	70.1622	120.658	77.0851
									N3	100	266.196	124.851	109.949	93.3503
									N4	100	179.103	104.454	71.2422	79.5639
									N5	100	402.994	257.659	188.988	115.624
									N6	100	231.015	113.676	168.41	161.976
									Average	100	251.212	146.622	122.565	105.685
									SEM	0	39.72	29.0948	19.5496	12.8069
									SD	0	97.2936	71.2673	47.8864	31.3704
Abbreviations: Ang II, Angiotensin II; HHC, Hexahydrocurcumin; SEM, standard error of mean; SD, standard deviation

## Sheet: Figure 6
Raw data to Figure 6: Effects of HHC on Ang II-suppressed expression of PPAR-g and PGC-1a in VSMCs. The quantitative results of the expression of PPAR-g (a) and PGC-1a (b) were detected by western blot analysis.
Figure 6a	PPAR-γ/β-actin (% of control)						Figure 6b	PGC-1α/β-actin (% of control)
			Ang II (10 uM)							Ang II (10 uM)
	Groups	Control	Ang II	HHC10	HHC20	HHC40		Groups	Control	Ang II	HHC10	HHC20	HHC40
	N1	100	51.0701	36.8154	71.7991	38.6455		N1	100	16.1173	75.6511	104.856	134.617
	N2	100	23.457	73.0172	23.2636	53.2245		N2	100	35.6678	60.1432	142.407	156.065
	N3	100	20.6836	78.0378	81.2492	113.145		N3	100	58.7889	78.9449	94.9066	104.504
	N4	100	38.9493	56.4569	31.9223	90.7508		N4	100	79.9342	68.521	100.465	84.6336
	N5	100	16.6022	45.9692	51.6623	101.926		N5	100	66.6541	65.1425	77.103	90.5087
	N6	100	46.3383	82.523	81.3704	137.223		N6	100	64.2869	79.7125	83.0568	86.2989
	Average	100	32.8501	62.1366	56.8778	89.1523		Average	100	53.5749	71.3525	100.466	109.438
	SEM	0	5.91988	7.57551	10.3221	15.159		SEM	0	9.5421	3.25699	9.41299	12.0297
	SD	0	14.5007	18.5561	25.284	37.1318		SD	0	23.3733	7.97797	23.057	29.4665
Abbreviations: Ang II, Angiotensin II; HHC, Hexahydrocurcumin; SEM, standard error of mean; SD, standard deviation

## Sheet: Figure 7
Raw data to Figure 7: The inhibitory effects of HHC on Ang II-induced VSMCs proliferation, migration and inflammation mediated by the inhibition of NADPH oxidase-mediated ROS generation. VSMCs were pretreated with HHC (40 mM), GKT137831 (10 mM) or their combination before being exposed to Ang II for 24 h. (a) Showing cell proliferation from MTT assay. (b) Data from transwell assay to show the num…
Figure 7a	Cell proliferation (% of control)						Figure 7d	TNF-α/β-actin (% of control)
			Ang II (10 uM)							Ang II (10 uM)
	Groups	Control	Ang II	HHC40	GKT137831	GKT+HHC40		Groups	Control	Ang II	HHC40	GKT137831	GKT+HHC40
	N1	100	141.075	103.347	107.911	77.1805		N1	100	170.236	96.0448	41.0856	33.2508
	N2	100	148.059	127.979	89.0228	87.8179		N2	100	239.321	79.0778	94.3777	49.985
	N3	100	140.541	108.628	73.3888	111.642		N3	100	190.657	115.476	59.5942	49.3936
	N4	100	170.461	143.225	95.2575	95.5285		N4	100	175.558	216.391	152.107	104.875
	N5	100	138.685	110.798	77.277	75.7746		N5	100	307.394	161.259	200.154	159.674
	N6	100	133.516	120.263	78.3132	80.8324		N6	100	345.342	76.2441	186.929	94.1887
	Average	100	145.389	119.04	86.8617	88.1294		Average	100	238.085	124.082	122.375	81.8946
	SEM	0	5.36577	6.02472	5.36869	5.57814		SEM	0	30.04	22.4181	27.346	19.2957
	SD	0	13.1434	14.7575	13.1506	13.6636		SD	0	73.5826	54.9129	66.9838	47.2646
Figure 7b	Number of Cell migration						Figure 7e	IL-6/β-actin (% of control)
			Ang II (10 uM)							Ang II (10 uM)
	Groups	Control	Ang II	HHC40	GKT137831	GKT+HHC40		Groups	Control	Ang II	HHC40	GKT137831	GKT+HHC40
	N1	33.33	66	30.67	28.67	26.67		N1	100	227.995	108.26	98.9973	67.4379
	N2	31.5	59.33	31.33	35.67	38.67		N2	100	200.349	100.465	64.9913	103.969
	N3	49.67	61	51.67	43.33	44.67		N3	100	110.431	37.6495	51.6221	56.9856
	N4	55.67	62.33	42.5	33.67	33		N4	100	253.661	125.474	226.084	77.748
	N5	28.33	68.5	48.33	29.67	32		N5	100	145.814	89.9734	53.8337	52.3784
	N6	32.67	100	32	35	24		N6	100	219.232	155.963	20.6785	29.1668
	Average	38.5283	69.5267	39.4167	34.335	33.1683		Average	100	192.914	102.964	86.0346	64.6142
	SEM	4.59246	6.24656	3.81228	2.14034	3.11039		SEM	0	22.1288	16.1086	29.8426	10.3177
	SD	11.2492	15.3009	9.33814	5.24273	7.61888		SD	0	54.2043	39.4578	73.099	25.2732
Figure 7c	ROS production (% of control)						Figure 7f	MMP9/β-actin (% of control)
			Ang II (10 uM)							Ang II (10 uM)
	Groups	Control	Ang II	HHC40	GKT137831	GKT+HHC40		Groups	Control	Ang II	HHC40	GKT137831	GKT+HHC40
	N1	100	140.796	128.358	100.995	108.955		N1	100	132.15	51.5531	41.5883	20.2983
	N2	100	147.755	110.479	92.2156	93.4132		N2	100	114.68	59.077	30.6551	27.7924
	N3	100	145.641	124.615	117.949	110.769		N3	100	218.836	169.529	144.56	138.329
	N4	100	130.062	104.867	83.6539	94.7826		N4	100	153.605	11.639	78.0859	35.2953
	N5	100	131.398	113.25	105.646	106.481		N5	100	337.111	170.455	114.82	13.1521
	N6	100	157.596	116.19	107.491	91.3427		N6	100	196.795	71.808	109.627	106.467
	Average	100	142.208	116.293	101.325	100.957		Average	100	192.196	89.0103	86.5562	56.8889
	SEM	0	4.265	3.59839	4.92748	3.55075		SEM	0	33.0831	26.8935	18.1791	21.3347
	SD	0	10.4471	8.81422	12.0698	8.69752		SD	0	81.0366	65.8754	44.5295	52.2591
Abbreviations: Ang II, Angiotensin II; HHC, Hexahydrocurcumin; SEM, standard error of mean; SD, standard deviation; ROS, reactive oxygen species
